# Supplementary material for: 24 versus 48 Weeks of Peginterferon Plus Ribavirin in Hepatitis C Virus Genotype 6 Chronically Infected Patients with a Rapid Virological Response: A Non-Inferiority Randomized Controlled Trial
Source: PLoS One. 2015 Oct 28;10(10):e0140853. doi: 10.1371/journal.pone.0140853 (PMC4624894; doi:10.1371/journal.pone.0140853)
Supplement: S1 File — . (XLSX) [file pone.0140853.s003.xlsx]

## Sheet: Data
	Gender	Age	Group"24week=1,"48week"=0	sex（0=0，1=1）	age（1≥40）	Drug abuse=1	BMI"≥ 24 kg/m2"=1	ALT"≥3UNL"=1	FSS"≥7.3"=1	HCVRNA"≥400,000 UI/mL"=1	HCVRNA Level	IL-28B"CC"=1	SVR=1,Failure=0
1	m	26	0	1	0	1	0	1	0	1	2610000	1	1
2	f	21	0	0	0	0	0	0	0	1	3350000	1	0
3	m	64	0	1	1	0	1	0	0	1	5070000	1	1
4	m	41	0	1	1	1	0	0	0	1	4230000	1	1
5	m	48	0	1	1	0	1	0	0	1	2550000	0	1
6	f	32	0	0	0	0	1	0	0	0	268000	1	1
7	m	42	0	1	1	1	0	0	0	1	4840000	1	1
8	m	42	0	1	1	0	1	0	0	1	16800000	1	1
9	m	40	0	1	1	0	1	0	0	1	16200000	1	1
10	m	45	0	1	1	1	0	0	1	1	3070000	1	0
11	f	57	1	0	1	1	0	1	0	1	1300000	1	1
12	f	37	0	0	0	0	1	0	0	1	26900000	1	0
13	f	54	0	0	1	0	1	1	0	0	320000	1	0
14	m	41	1	1	1	1	1	0	0	1	8800000	1	0
15	m	39	1	1	0	0	0	1	0	1	2610000	1	1
16	m	33	0	1	0	1	0	0	0	0	390000	1	1
17	m	29	1	1	0	0	1	0	0	1	16100000	0	1
18	m	33	0	1	0	1	0	0	0	1	52600000	1	1
19	f	49	1	0	1	0	0	1	0	1	67400000	1	1
20	f	37	1	0	0	0	0	0	0	1	6970000	1	1
21	m	39	0	1	0	0	1	0	1	1	32100000	1	1
22	m	27	0	1	0	0	1	0	0	0	323000	1	1
23	m	44	0	1	1	0	0	0	0	0	391000	1	1
24	f	39	1	0	0	1	0	0	0	1	2340000	1	1
25	f	35	0	0	0	0	0	1	0	0	166000	1	1
26	m	35	0	1	0	0	1	0	1	1	1750000	1	1
27	f	41	0	0	1	0	1	1	1	1	38200000	0	0
28	f	59	0	0	1	1	0	1	0	0	376000	1	1
29	m	31	0	1	0	0	0	0	0	1	23500000	1	1
30	m	32	1	1	0	1	0	0	0	1	9780000	1	1
31	m	38	0	1	0	0	0	0	0	0	296000	1	1
32	m	19	0	1	0	0	0	0	0	0	336000	0	1
33	m	28	0	1	0	0	1	0	0	1	38100000	1	1
34	m	36	0	1	0	0	0	0	0	1	11100000	1	1
35	m	35	1	1	0	0	0	0	0	1	13800000	1	1
36	m	29	1	1	0	1	0	0	0	1	1130000	1	1
37	f	34	0	1	0	0	0	0	0	1	18200000	1	1
38	f	27	1	0	0	0	0	0	0	1	11000000	0	1
39	m	51	0	1	1	0	0	0	1	1	13900000	1	1
40	f	21	1	0	0	0	0	0	0	1	36600000	1	1
41	m	28	0	1	0	0	1	0	0	0	10300	1	0
42	m	43	1	1	1	0	0	1	0	1	7390000	1	1
43	f	32	0	0	0	0	0	0	1	1	8780000	1	1
44	f	41	0	0	1	1	0	0	1	1	7090000	0	1
45	m	32	0	1	0	1	0	0	1	1	3020000	1	0
46	m	43	0	1	1	1	1	1	0	0	94200	1	1
47	m	20	0	1	0	1	0	0	1	1	1830000	0	1
48	m	38	1	1	0	0	0	0	0	1	4270000	1	1
49	m	36	1	1	0	0	0	0	0	1	13300000	1	1
50	f	28	0	0	0	0	0	0	1	1	65400000	1	1
51	m	19	0	1	0	0	0	0	1	1	68500000	1	1
52	f	50	0	0	1	0	0	0	1	1	31700000	1	1
53	f	41	0	0	1	0	1	0	0	0	95200	1	1
54	m	37	0	0	0	1	1	0	0	1	21300000	1	1
55	m	42	1	1	1	1	1	1	0	1	1760000	1	1
56	f	36	1	0	0	1	1	0	0	1	23500000	1	0
57	m	30	0	1	0	1	0	0	0	1	11800000	1	1
58	m	42	0	1	1	0	1	1	0	0	396000	1	1
59	m	35	0	1	0	0	1	1	0	1	5370000	1	1
60	m	51	0	1	1	1	0	1	0	1	13300000	0	1
61	f	36	0	0	0	0	0	0	0	1	60500000	1	1
62	f	36	0	0	0	1	0	1	1	1	2740000	1	1
63	m	64	0	1	1	0	0	0	1	1	9810000	1	1
64	f	27	1	0	0	0	0	0	0	0	351000	1	1
65	f	36	1	0	0	1	0	0	0	1	18500000	1	1
66	f	27	1	0	0	0	0	0	0	0	316000	1	1
67	m	28	1	1	0	0	0	0	0	0	310000	1	1
68	m	38	0	1	0	0	0	1	0	1	29200000	1	1
69	f	32	0	0	0	1	0	0	0	1	43400000	1	1
70	f	30	1	0	0	1	1	0	0	0	134000	1	0
71	m	33	0	1	0	1	0	0	0	1	60700000	1	1
72	m	44	1	1	1	0	0	0	0	1	15000000	1	1
73	f	24	1	0	0	1	0	0	0	0	179000	1	1
74	f	40	1	0	1	1	0	0	0	1	2800000	0	1
75	m	39	1	1	0	0	1	0	0	0	553000	1	1
76	f	25	0	0	0	0	1	0	0	0	159000	1	1
77	m	39	0	1	0	0	0	0	0	0	190000	0	1
78	m	39	0	1	0	0	0	1	0	0	108000	1	1
79	m	52	1	1	1	0	1	0	0	0	78000	1	1
80	f	37	0	0	0	1	1	0	0	0	85500	1	1
81	f	36	1	0	0	1	0	0	0	1	1410000	1	1
82	m	29	0	1	0	0	1	0	0	0	15000	1	1
83	m	29	1	1	0	1	0	0	0	1	15000000	1	1
84	m	34	1	1	0	1	0	0	0	1	11400000	1	0
85	f	34	0	0	0	0	1	0	0	0	445000	1	1
86	m	33	0	1	0	1	1	0	0	0	371000	1	1
87	m	32	0	1	0	1	1	0	0	0	195000	1	1
88	m	41	0	1	1	0	0	0	0	0	395000	1	1
89	f	42	0	0	1	0	1	1	0	0	378000	1	1
90	m	31	1	1	0	0	0	0	0	1	7070000	1	1
91	f	51	1	0	1	1	0	0	0	1	13700000	0	1
92	f	35	0	0	0	1	1	1	0	1	7980000	0	0
93	m	24	1	1	0	1	1	0	0	1	6160000	1	1
94	m	36	0	1	0	0	0	0	0	0	45900	1	1
95	m	29	0	1	0	0	0	0	0	0	150000	1	1
96	m	38	1	1	0	0	1	0	0	0	385000	1	1
97	m	51	0	1	1	1	0	1	0	0	73100	1	1
98	f	26	1	0	0	0	0	1	0	1	8910000	1	1
99	f	22	1	0	0	0	0	0	0	1	1880000	1	1
100	f	64	1	0	1	1	0	0	0	1	16900000	1	1
101	f	39	0	0	0	0	0	1	0	1	13300000	1	1
102	m	43	1	1	1	0	0	0	0	0	399000	0	1
103	m	39	1	1	0	1	0	0	0	1	10200000	1	1
104	m	41	0	1	1	0	0	0	0	0	376000	1	1
105	m	36	1	1	0	0	0	0	0	0	226000	1	1
106	m	64	1	1	1	1	0	0	0	1	10000000	1	1
107	m	38	1	1	0	1	1	0	0	1	3400000	1	1
108	f	32	1	0	0	0	1	0	0	1	23400000	1	1
109	m	29	1	1	0	1	0	0	0	1	20500000	1	0
110	m	36	1	1	0	1	0	0	0	0	326000	1	1
111	f	45	1	0	1	0	1	0	0	1	15000000	0	0
112	m	33	0	1	0	1	0	0	0	1	16200000	1	1
113	m	39	1	1	0	1	0	0	0	0	386000	0	1
114	f	32	1	0	0	0	0	1	0	0	276000	1	1
115	m	42	1	1	1	1	0	0	1	1	9100000	1	1
116	m	36	1	1	0	1	1	0	0	0	308000	1	1
117	f	50	0	0	1	0	1	0	1	0	387000	1	1
118	m	42	1	1	1	0	0	1	0	0	345000	1	1
119	f	48	1	0	1	0	0	1	1	1	6690000	1	1
120	f	35	1	0	0	0	0	0	0	0	153000	1	1
121	m	64	1	1	1	0	0	0	0	0	391000	1	1
122	m	64	0	1	1	0	0	0	0	1	7900000	1	1
123	m	32	1	1	0	1	1	0	1	1	1470000	1	1
124	f	26	1	0	0	0	1	0	1	1	5770000	1	0
125	f	54	1	0	1	1	0	1	1	1	8710000	1	1
126	m	36	1	1	0	0	1	0	1	1	3400000	1	1
127	m	56	1	1	1	0	0	0	0	0	132000	1	1
128	f	33	1	0	0	0	0	0	1	1	3700000	1	1
129	m	29	1	1	0	0	0	0	0	0	342000	1	1
130	m	41	0	1	1	0	1	0	1	0	191000	1	1
131	m	34	1	1	0	0	0	0	1	1	6530000	1	1
132	f	19	1	0	0	0	1	0	0	0	220000	1	1
133	f	39	0	0	0	0	0	0	1	0	92500	1	1
134	m	34	1	1	0	0	0	0	1	1	5700000	1	1
135	f	42	0	0	1	0	0	0	0	1	6310000	0	1
136	m	34	1	1	0	1	0	0	1	1	2300000	1	1
137	m	45	1	1	1	1	0	0	0	0	327000	1	1
138	m	46	1	1	1	1	0	0	1	1	58300000	1	1
139	m	48	1	1	1	0	0		1	0	136000	1	1
140	m	28	1	1	0	1	1	0	1	1	41100000	1	1
141	f	24	1	0	0	0	1	0	1	1	50600000	1	1
142	m	32	1	1	0	0	1	0	1	0	325000	1	1
143	f	37	0	0	0	1	1	1	1	0	295000	1	1
144	m	25	1	1	0	0	0	0	1	0	243000	1	1
145	m	36	0	1	0	0	1	0	1	0	110000	1	1
146	f	26	1	0	0	0	1	0	1	1	19400000	1	1
147	m	37	1	1	0	1	0	0	1	1	8240000	1	1
148	m	40	0	1	1	0	0	1	0	1	4790000	1	0
149	m	59	1	1	1	0	0	0	1	0	399000	1	1
150	f	25	1	0	0	0	0	0	1	1	12200000	1	1
151	f	19	0	0	0	1	1	0	1	0	300000	1	1
152	f	38	0	0	0	0	0	0	0	1	30400000	0	1
